# Supplementary material for: Nanopore-Based Comparative Transcriptome Analysis Reveals the Potential Mechanism of High-Temperature Tolerance in Cotton (Gossypium hirsutum L.)
Source: Plants (Basel). 2021 Nov 19;10(11):2517. doi: 10.3390/plants10112517 (PMC8618236; doi:10.3390/plants10112517)
Supplement: Supplementary file 1 [file plants-10-02517-s001.zip]

Archive with 10 entries (9 files):
- plants-1453168-supplementary/
- plants-1453168-supplementary/Figure S1.pdf
- plants-1453168-supplementary/Figure S2.pdf
- plants-1453168-supplementary/Figure S3.pdf
- plants-1453168-supplementary/Figure S4.pdf
- plants-1453168-supplementary/Table S1 Primers for RT-qPCR.pdf
- plants-1453168-supplementary/Table S2 Statistics of the clean data.pdf
- plants-1453168-supplementary/Table S3 Full-length transcripts statistics.pdf
- plants-1453168-supplementary/Table S4  New gene annotation statistics.pdf
- plants-1453168-supplementary/Table S5 DEG statistics in each comparison group.pdf
